# Supplementary material for: Impact of Educational Films on Antibiotic Prescription among Physicians: A Web-Based Survey in Japan
Source: Antibiotics (Basel). 2024 Aug 1;13(8):724. doi: 10.3390/antibiotics13080724 (PMC11350881; doi:10.3390/antibiotics13080724)
Supplement: Supplementary file 1 [file antibiotics-13-00724-s001.zip]

Archive with 1 entries (1 files):
- antibiotics-3100756-supplementary.pdf
